# Supplementary material for: Mendelian randomization study of the genetic interaction between psoriasis and celiac disease
Source: Sci Rep. 2022 Dec 13;12:21508. doi: 10.1038/s41598-022-25217-y (PMC9747804; doi:10.1038/s41598-022-25217-y)
Supplement: Supplementary file 2 — Supplementary Tables. [file 41598_2022_25217_MOESM2_ESM.xlsx]

## Sheet: Supplementary table 1
Supplementary table 1: IVs for analyzing the effect of CD on psoriasis.
	SNP	effect_allele.exposure	other_allele.exposure	chr	pos	eaf.exposure	beta.exposure	se.exposure	pval.exposure	beta.outcome	se.outcome	pval.outcome	F-statistics
1	rs1018326	C	T	2	182007800	0.4384	0.151862	0.0258608	3.78199e-09	-0.0401972	0.405737	0.921081	34.45
2	rs11221335	C	T	11	128385906	0.2445	0.217528	0.0330219	4.15528e-11	0.0846168	0.0345776	0.0143989	43.36
3	rs13003464	G	A	2	61186829	0.3618	0.1415	0.0261077	4.92198e-08	0.00139902	0.00947812	0.882654	29.35
4	rs13098911	T	C	3	46235201	0.0944	0.278389	0.0418569	2.52813e-11	-0.0944206	0.105289	0.36984	44.2
5	rs13151961	G	A	4	123115502	0.1561	-0.323931	0.0377404	6.30667e-18	-0.0363528	0.0178373	0.041548	73.61
6	rs1464510	A	C	3	188112554	0.4811	0.257738	0.0256302	9.49292e-24	0.0443996	0.0286558	0.121284	101.04
7	rs1738074	C	T	6	159465977	0.5666	-0.142367	0.0256645	3.14398e-08	-0.0619414	0.0579581	0.285192	30.75
8	rs17810546	G	A	3	159665050	0.0944	0.323532	0.037444	4.56352e-18	0.0699924	0.0436217	0.108597	74.59
9	rs2327832	G	A	6	137973068	0.168	0.231905	0.0301421	1.40994e-14	0.052877	0.0680122	0.436885	59.14
10	rs2816316	A	C	1	192536813	0.8171	0.254376	0.0360247	1.4481e-12	0.0420728	0.0307123	0.170718	49.82
11	rs653178	T	C	12	112007756	0.5338	-0.192272	0.0256791	6.02837e-14	-0.128041	0.0318036	5.67322e-05	56.01
12	rs917997	C	T	2	103079297	0.7793	-0.231905	0.029713	5.9731e-15	-0.0718554	0.0476293	0.131391	60.86

## Sheet: Supplementary table 2
Supplementary table 2: IVs for analyzing the effect of psoriasis on CD.
	SNP	effect_allele.exposure	other_allele.exposure	chr	eaf	pos	beta.exposure	se.exposure	pval.exposure	beta.outcome	se.outcome	pval.outcome	F-statistics
1	rs11648503	A	G	16	0.7962	68603798	0.264617	0.0430029	7.58071e-10	0.00210221	0.0306762	0.946	37.8482
2	rs11652075	T	C	17	0.5099	78178893	-0.169743	0.0303503	2.23445e-08	-0.0243952	0.0255551	0.3398	31.2653
3	rs1990760	T	C	2	0.6054	163124051	0.192251	0.0342314	1.95191e-08	-0.0109399	0.0262397	0.663901	31.5277
4	rs2277268	A	G	11	0.0716	68199008	-0.472567	0.0848388	2.54484e-08	-0.00611868	0.0554608	0.9126	31.0129
5	rs2329570	C	T	7	0.0417	51051656	-4.29769	0.577387	9.81748e-14	0.0411419	0.0723849	0.568499	55.3785
6	rs240975	C	G	6	0.1511	111616051	-4.27587	0.420873	3.00538e-24	0.0178399	0.0387131	0.6485	103.17
7	rs2474524	T	A	10	0.0298	35707094	-2.8525	0.269983	4.30824e-26	-0.065499	0.0913141	0.4714	111.579
8	rs30376	T	C	5	0.285	96188666	-0.209207	0.0336584	5.11329e-10	-0.001998	0.0288372	0.9557	38.6163
9	rs4836843	A	T	9	0.4672	124069521	0.194744	0.0344308	1.54846e-08	-0.0308717	0.0284032	0.2767	31.9771
10	rs4845454	T	C	1	0.6412	152592184	0.268533	0.0338106	1.98472e-15	0.0130852	0.0296294	0.658801	63.0513
11	rs6031647	G	A	20	0.0626	43254695	0.388455	0.0624968	5.11317e-10	0.0421012	0.0534781	0.4334	38.6163
12	rs6714339	T	C	2	0.1372	61448493	-0.37295	0.058678	2.07253e-10	-0.0257281	0.0419132	0.54	40.379
13	rs75430970	C	T	11	0.162	76236220	-0.284487	0.0473042	1.81001e-09	0.0695261	0.0346998	0.0428795	36.1518
14	rs892085	A	G	19	0.5219	10853296	0.182362	0.0291918	4.18369e-10	-0.0188218	0.0257959	0.4636	39.0078
15	rs9525864	G	A	13	0.0865	44465879	-0.552169	0.0628269	1.51252e-18	-0.134217	0.0451897	0.00290998	77.2071

## Sheet: Supplementary table 3
Supplementary Table 3: Results for sensitivity analyses.
	id.exposure	id.outcome	outcome	exposure	method	nsnp	b	se	pval	lo_ci	up_ci	or	or_lci95	or_uci95
1	ieu-a-276	ebi-a-GCST005527	Psoriasis || id:ebi-a-GCST005527	Celiac disease || id:ieu-a-276	MR Egger	12	0.236377	0.134942	0.110378	-0.0281095	0.500864	1.26665	0.972282	1.65015
2	ieu-a-276	ebi-a-GCST005527	Psoriasis || id:ebi-a-GCST005527	Celiac disease || id:ieu-a-276	Weighted median	12	0.122329	0.0464879	0.00850291	0.0312129	0.213446	1.13013	1.03171	1.23794
3	ieu-a-276	ebi-a-GCST005527	Psoriasis || id:ebi-a-GCST005527	Celiac disease || id:ieu-a-276	Inverse variance weighted	12	0.14328	0.0453605	0.00158473	0.0543737	0.232187	1.15405	1.05588	1.26136
4	ieu-a-276	ebi-a-GCST005527	Psoriasis || id:ebi-a-GCST005527	Celiac disease || id:ieu-a-276	Simple mode	12	0.209237	0.0765286	0.0194354	0.0592408	0.359233	1.23274	1.06103	1.43223
5	ieu-a-276	ebi-a-GCST005527	Psoriasis || id:ebi-a-GCST005527	Celiac disease || id:ieu-a-276	Weighted mode	12	0.107343	0.0444317	0.0342547	0.0202564	0.194429	1.11332	1.02046	1.21462
1	ebi-a-GCST005527	ieu-a-276	Celiac disease || id:ieu-a-276	Psoriasis || id:ebi-a-GCST005527	MR Egger	12	-0.00410415	0.0223089	0.857714	-0.0478295	0.0396212	0.995904	0.953296	1.04042
2	ebi-a-GCST005527	ieu-a-276	Celiac disease || id:ieu-a-276	Psoriasis || id:ebi-a-GCST005527	Weighted median	12	-0.00749028	0.0175129	0.66887	-0.0418156	0.0268351	0.992538	0.959047	1.0272
3	ebi-a-GCST005527	ieu-a-276	Celiac disease || id:ieu-a-276	Psoriasis || id:ebi-a-GCST005527	Inverse variance weighted	12	0.00033998	0.0183792	0.985241	-0.0356832	0.0363631	1.00034	0.964946	1.03703
4	ebi-a-GCST005527	ieu-a-276	Celiac disease || id:ieu-a-276	Psoriasis || id:ebi-a-GCST005527	Simple mode	12	0.0187643	0.0613681	0.765491	-0.101517	0.139046	1.01894	0.903466	1.14918
5	ebi-a-GCST005527	ieu-a-276	Celiac disease || id:ieu-a-276	Psoriasis || id:ebi-a-GCST005527	Weighted mode	12	-0.00765195	0.0171439	0.664013	-0.041254	0.0259501	0.992377	0.959585	1.02629
